# Supplementary material for: Ionizing radiation induces stem cell-like properties in a caspase-dependent manner in Drosophila
Source: PLoS Genet. 2018 Nov 21;14(11):e1007659. doi: 10.1371/journal.pgen.1007659 (PMC6248896; doi:10.1371/journal.pgen.1007659)
Supplement: S1 Data — (XLSX) [file pgen.1007659.s007.xlsx]

## Sheet: Fig 3O
category 1 = no GFP+RFP+ in notum
category 2 = GFP+RFP+ in lower half of notum
category 3 = GFP+ RFP- cells in upper half of notum
category 4 = GFP+RFP+ cells in upper half of notum
	category 1	category 2	category 3	category 4	total
0 h	11	0	0	0	11
24 h	3	50	5	0	58
48 h	0	7	17	2	26
72 h	8	1	46	10	65
	category 1	category 2	category 3	category 4	total
0 h (n=11)	1	0	0	0	1
24 h (n=58)	0.0517241	0.862069	0.0862069	0	1
48 h (n=26)	0	0.269231	0.653846	0.0769231	1
72 h (n=65)	0.123077	0.0153846	0.707692	0.153846	1

## Sheet: Fig 5M
sample	disc	GFP+RFP- area/GFP+RFP+area	p vs w1118+IR, 2-tailed t-test
w1118-IR	1	0.0248003
	2	0.0896086
	3	0.0200447
	4	0.10825
	5	0.169188
	6	0.0901982
	7	0.0406329
	8	0.0446131
	9	0.0165032
	10	0.0378625
w1118+IR	1	0.606046
	2	0.760633
	3	0.443691
	4	0.573205
	5	0.377246
	6	0.715406
	7	0.361987
	8	0.581309
	9	0.666238
	10	0.534959
H99-IR	1	0.0827651
	2	0.0740407
	3	0.0250565
	4	0.00332731
	5	0.0166448
	6	0.0565588
	7	0.0566127
	8	0.0654827
	9	0.0370074
	10	0.0989683
H99+IR	1	0.114092	1.33932e-06
	2	0.195161
	3	0.110484
	4	0.147725
	5	0.345597
	6	0.152192
	7	0.244711
	8	0.241427
	9	0.0805656
p35-IR	1	0.0327956
	2	0.0228736
	3	0.0154887
	4	0.0322236
	5	0.0152832
	6	0.0249382
	7	0.0904929
	8	0.0164844
	9	0.1084
	10	0.00974152
p35+IR	1	0.109681	4.78186e-07
	2	0.314525
	3	0.244189
	4	0.187034
	5	0.252948
	6	0.186149
	7	0.170942
	8	0.0555506
	9	0.0366752
	10	0.032728
puc -IR	1	0.0217748
	2	0.00819027
	3	0.0112886
	4	0.0371119
	5	0.0110353
	6	0.0458776
	7	0.0129328
	8	0
	9	0.00379052
	10	0.0468727
puc +IR	1	0.45111	0.0249087
	2	0.15067
	3	0.441571
	4	0.16704
	5	0.267468
	6	0.202404
	7	0.534264
	8	0.266736
	9	0.87206
	10	0.25992
Dronc DN-IR	1	0.0136792
	2	0.0167747
	3	0.0056387
	4	0
	5	0.038986
	6	0.00616487
	7	0.02442
	8	0.0901107
	9	0.0401561
	10	0.0641679
Dronc DN +IR	1	0.0469247	4.05328e-05
	2	0.114502
	3	0.178241
	4	0.300944
	5	0.373893
	6	0.116398
	7	0.332744
	8	0.244997
	9	0.472223
	10	0.218181

## Sheet: Fig 5O
	Class0	ClassI	ClassII	ClassIII	ClassIV	total	class II-IV	class 0-I	p vs, w1118+IR, by Fisher exact two tailed
w1118 -IR	9	19	0	0	0	28
%	0.321429	0.678571	0	0	0	1
w1118+IR	10	15	5	3	2	35	10	25
%	0.285714	0.428571	0.142857	0.0857143	0.0571429	1
p35+IR	18	3	0	0	0	21	0	21	0.0089
%	0.857143	0.142857	0	0	0	1
H99+IR	24	5	0	0	0	29	0	29	0.0013
%	0.827586	0.172414	0	0	0	1
puc+IR	73	23	2	0	1	99	3	96	0.0001
%	0.737374	0.232323	0.020202	0	0.010101	1
dronc DN +IR	14	12	0	0	0	26	0	26	0.0173
%	0.538462	0.461538	0	0	0	1

## Sheet: Fig 7H
	disc	GFP+RFP- area/GFP+RFP+area	p vs w1118 +IR 2-tailed t-test
w1118-IR	1	0	4.4739e-08
	2	0.0596303
	3	0.0176127
	4	0.027258
	5	0.0186695
	6	0.0149827
	7	0
	8	0.0319491
	9	0.0119504
	10	0.0484134
w1118+IR	1	0.358362
	2	0.386577
	3	0.276301
	4	0.177084
	5	0.231151
	6	0.442944
	7	0.229636
	8	0.495766
	9	0.45881
	10	0.442064
Zfh2 RNAi -IR	1	0.0184877
	2	0.0549951
	3	0.0366587
	4	0.0533617
	5	0.0527497
	6	0.0541889
	7	0.0207984
	8	0.00875839
	9	0.0174773
	10	0
Zfh2 RNAi +IR	1	0.0141567	0.000700293
	2	0.0858862
	3	0.0356169
	4	0.188703
	5	0.010175
	6	0.052251
	7	0.0309309
	8	0.442495
	9	0.134755
	10	0.319237
	11	0.0277464

## Sheet: Fig 7I
	Class 0	ClassI	ClassII	ClassIII	Class IV	total	class 0-I	class II-IV	p vs. w1118+IRfishers exact test
w1118-IR (36)	29	7	0	0	0	36	36	0
	0.805556	0.194444	0	0	0	1
w1118+IR (116)	72	22	9	5	8	116	94	22
	0.62069	0.189655	0.0775862	0.0431034	0.0689655	1
Zfh2-IR(77)	69	8	0	0	0	77	77	0
	0.896104	0.103896	0	0	0	1
Zfh2+IR (49,p=0.0003)	33	16	0	0	0	49	49	0	0.0003
	0.673469	0.326531	0	0	0	1

## Sheet: S5 Fig E
	disc	GFP+RFP- area/GFP+RFP+area
w1118-IR	1	0
	2	0.0596303
	3	0.0176127
	4	0.027258
	5	0.0186695
	6	0.0149827
	7	0
	8	0.0319491
	9	0.0119504
	10	0.0484134
w1118+IR	1	0.358362
	2	0.386577
	3	0.276301
	4	0.177084
	5	0.231151
	6	0.442944
	7	0.229636
	8	0.495766
	9	0.45881
	10	0.442064
Df CtBP -IR	1	0.036
	2	0.052
	3	0.041
	4	0.064
	5	0.011
	6	0.039
	7	0.057
	8	0.054
	9	0.032
	10	0.019
Df CtBP +IR	1	0.0141567
	2	0.0858862
	3	0.0356169
	4	0.188703
	5	0.010175
	6	0.052251
	7	0.0309309
	8	0.442495
	9	0.134755
	10	0.319237
	11	0.0277464
11590-IR	1	0.0384658
	2	0.00317351
	3	0.0801557
	4	0.00839577
	5	0.0495962
	6	0.0680403
	7	0.118556
	8	0.0648373
	9	0.0580307
	10	0.0433561
11590+IR	1	0.315934
	2	0.436452
	3	0.299807
	4	0.0633904
	5	0.0586871
	6	0.196659
	7	0.480445
	8	0.306865
	9	0.172798
	10	0.591642

## Sheet: S5 Fig F
	Class 0	ClassI	ClassII	ClassIII	Class IV	total	class 0-I	class II-IV	p vs. w1118+IRfishers exact test
w1118-IR (36)	29	7	0	0	0	36	36	0
	0.805556	0.194444	0	0	0	1
w1118+IR (116)	72	22	9	5	8	116	94	22
	0.62069	0.189655	0.0775862	0.0431034	0.0689655	1
Df+IR (48,p=0.10)	23	19	2	2	2	48	42	6	1
	0.479167	0.395833	0.0416667	0.0416667	0.0416667	1
03463+IR (54, p=1.0)	25	19	5	2	3	54	44	10	1
	0.462963	0.351852	0.0925926	0.037037	0.0555556	1
